# Supplementary material for: Deletion of TNF in Winnie-APCMin/+ Mice Reveals Its Dual Role in the Onset and Progression of Colitis-Associated Colorectal Cancer
Source: Int J Mol Sci. 2022 Dec 2;23(23):15145. doi: 10.3390/ijms232315145 (PMC9737576; doi:10.3390/ijms232315145)
Supplement: Supplementary file 1 [file ijms-23-15145-s001.zip]

Archive with 1 entries (1 files):
- ijms-2050416-supplementary.pdf
